# Supplementary material for: Identification of novel markers for neuroblastoma immunoclustering using machine learning
Source: Front Immunol. 2024 Nov 4;15:1446273. doi: 10.3389/fimmu.2024.1446273 (PMC11570813; doi:10.3389/fimmu.2024.1446273)
Supplement: Supplementary file 1 [file DataSheet1.zip]

Archive with 3 entries (3 files):
- Supplementary Figure S1.PDF
- Supplementary Table S1.DOCX
- Supplementary Figure S2.PDF
